# Supplementary material for: Rational Construction of a Responsive Azo-Functionalized Porous Organic Framework for CO2 Sorption
Source: Molecules. 2021 Aug 18;26(16):4993. doi: 10.3390/molecules26164993 (PMC8398054; doi:10.3390/molecules26164993)
Supplement: Supplementary file 1 [file molecules-26-04993-s001.zip]

Archive with 1 entries (1 files):
- molecules-1337751-supplementary.pdf
